# Supplementary material for: Spatial Distribution of Soil Heavy Metals and Associated Environmental Risks near Major Roads in Southern Tibet, China
Source: Int J Environ Res Public Health. 2022 Jul 8;19(14):8380. doi: 10.3390/ijerph19148380 (PMC9318444; doi:10.3390/ijerph19148380)
Supplement: Supplementary file 1 [file ijerph-19-08380-s001.zip]

Archive with 1 entries (1 files):
- ijerph-1754232-supplementary.pdf
